# Supplementary material for: Habitat Type Affects Elevational Patterns in Ground-dwelling Arthropod Communities
Source: J Insect Sci. 2022 Aug 19;22(4):9. doi: 10.1093/jisesa/ieac046 (PMC11639851; doi:10.1093/jisesa/ieac046)
Supplement: ieac046_suppl_Supplementary_Table_2 [file ieac046_suppl_supplementary_table_2.xlsx]

## Sheet: Forest Ordinations
Forest Ordination of Arthropods
Stress	0.282
Non-metric fit, R2	0.92
Linear fit, R2	0.569
adonis(Forest_bugs ~ Life Zone)	df	SumSqs	MeanSqs	F.model	Pr(>F)
Life Zone	2	3.02	1.51	5.86	<0.001*
Residuals	71	18.27	0.26
Total	73	21.28
Env. Variable	NMDS1	NMDS2	R2	p-value
Elevation	-0.9755	-0.21959	0.5756	<0.001*
AvTemp	0.98743	0.15804	0.5714	<0.001*
AvPrecip	-0.9818	-0.18963	0.5669	<0.001*
NDVI	-0.7487	-0.66281	0.1877	0.002
Veg1	-0.9962	0.0871	0.1548	0.005
Veg2	-0.579	0.81528	0.1939	<0.001*
VegRich	0.01608	-0.99987	0.0014	0.954
Precip	0.37989	0.92503	0.0137	0.647
Temp	0.98509	0.17206	0.2738	<0.001*
Ground Cover	-0.744	-0.667	0.048	0.184
Forb Cover	-0.929	0.369	0.006	0.798
Grass Cover	-0.987	-0.158	0.01	0.71

## Sheet: Open Ordinations
Forest Ordination of Arthropods
Stress	0.304
Non-metric fit, R2	0.907
Linear fit, R2	0.522
adonis(Forest_bugs ~ Life Zone)	df	SumSqs	MeanSqs	F.model
Life Zone	3	3.29	1.09	3.8
Residuals	85	24.56	0.29
Total	88	27.85
Env. Variable	NMDS1	NMDS2	R2	p-value
Elevation	-0.80452	-0.59393	0.0955	0.015*
AvTemp	0.90107	0.43367	0.2382	<0.001*
AvPrecip	-0.99876	-0.04983	0.3191	<0.001*
NDVI	-0.79391	0.60803	0.0268	0.312
Veg1	-0.99999	-0.00508	0.1263	0.006*
Veg2	0.74373	-0.66848	0.0401	0.165
VegRich	-0.95236	-0.30499	0.0578	0.072
Precip	0.62436	-0.78114	0.001	0.961
Temp	0.74897	-0.66261	0.0309	0.244
Ground Cover	-0.938	-0.344	0.0864	0.025*
Forb Cover	-0.761	-0.649	0.0637	0.081
Grass Cover	-0.649	-0.761	0.0042	0.819

## Sheet: manyGLM_taxa
Taxa	Statistic	Elevation	Habitat	Elevation^2	Season	Elevation*Habitat
Emblethis.vicarius	Pr(Dev)	0.009	0.954	0.868	1	1
Eleodes.rileyi	Pr(Dev)	0.008	0.969	0.081	0.739	1
Microtrombidiidae	Pr(Dev)	0.001	1	1	0.094	1
Pasimachus.californicus	Pr(Dev)	0.001	1	1	1	1
Anystidae	Pr(Dev)	0.003	1	1	1	1
Chaenius.tomentosus	Pr(Dev)	0.018	1	1	1	1
Julida	Pr(Dev)	0.001	1	1	0.549	0.001
Staphylinidae	Pr(Dev)	0.001	0.005	0.236	0.634	1
Pterostichus.protractus	Pr(Dev)	0.001	0.016	1	1	1
Ptilidae	Pr(Dev)	0.001	0.992	1	0.027	1
Synuchus.dubius	Pr(Dev)	0.001	0.998	1	0.004	0.075
Lycosidae	Pr(Dev)	0.543	0.905	0.011	0.99	1
Ceuthophilus..1	Pr(Dev)	0.148	0.919	0.012	1	1
Aphididae	Pr(Dev)	0.332	0.994	0.038	0.929	0.988
Eleodes.obscurus	Pr(Dev)	0.545	1	0.011	1	1
Thalycra	Pr(Dev)	0.999	1	0.016	1	1
Alydidae..1	Pr(Dev)	1	1	0.018	0.538	1
Microcoryphia	Pr(Dev)	0.332	1	0.03	0.154	1
Notoxus..1	Pr(Dev)	1	0.969	0.011	0.011	1
Eremobatidae	Pr(Dev)	0.263	1	0.995	1	0.038
Araneae	Pr(Dev)	0.998	1	1	1	0.033
Oribatida..3	Pr(Dev)	1	1	1	0.014	0.001
Acrididae	Pr(Dev)	1	0.004	1	0.999	0.989
Bdellidae	Pr(Dev)	1	0.005	1	0.144	1
Epuraea	Pr(Dev)	1	0.009	1	1	1
Coelocnemis.magna	Pr(Dev)	1	0.025	1	0.671	1
Eleodes.hispilabris	Pr(Dev)	0.153	0.049	1	1	0.849
Harpalus	Pr(Dev)	1	0.923	1	0.038	0.998
Slaterobius.insignis	Pr(Dev)	1	0.067	1	1	0.998
Rhyparochromidae..1	Pr(Dev)	0.967	0.153	0.275	0.212	1
Eleodes.extricatus	Pr(Dev)	0.89	0.306	1	1	1
Cicadellidae	Pr(Dev)	0.998	0.445	0.365	1	1
Oribatida..2	Pr(Dev)	1	0.519	1	0.459	0.998
Liposcelis	Pr(Dev)	1	0.628	0.99	1	1
Staphylinidae.1	Pr(Dev)	1	0.676	1	1	1
Eleodes.pimelioides	Pr(Dev)	1	0.69	0.084	0.999	1
Oribatida..1	Pr(Dev)	1	0.69	0.722	0.586	0.909
Curculionidae..1	Pr(Dev)	1	0.721	0.994	0.998	1
Zealotus	Pr(Dev)	1	0.849	0.993	0.988	1
Harpalus.amputatus	Pr(Dev)	1	0.87	0.097	1	1
Ophiliones	Pr(Dev)	0.07	0.87	1	1	1
Sisamnes..1	Pr(Dev)	1	0.925	1	1	1
Ceuthophilus.fossor	Pr(Dev)	0.087	0.932	0.097	1	1
Carpophilus.discoideus	Pr(Dev)	0.999	0.942	0.79	1	1
Embaphion.glabrum	Pr(Dev)	1	0.954	0.815	1	1
Pseudachorutes	Pr(Dev)	1	0.985	1	1	1
Dryinidae..1	Pr(Dev)	1	0.992	1	0.958	1
Leiodidae	Pr(Dev)	0.57	0.992	1	1	1
Carabus.taedatus	Pr(Dev)	0.951	0.992	1	1	1
Ceuthophilus.lamellipes	Pr(Dev)	1	0.994	0.056	1	0.933
Sminthuridae	Pr(Dev)	0.128	0.994	0.992	0.345	1
Tibellus.oblongus	Pr(Dev)	1	0.994	1	1	1
Bethylidae	Pr(Dev)	1	0.994	1	1	1
Alydidae.2	Pr(Dev)	1	0.994	1	1	1
Pentatomidae	Pr(Dev)	1	0.994	1	1	1
Chaetocnema..1	Pr(Dev)	1	0.997	1	1	1
Elateridae..1	Pr(Dev)	1	0.997	1	1	1
Pagasa..1	Pr(Dev)	1	0.998	1	1	1
Stenopelmatus	Pr(Dev)	1	1	0.365	0.999	1
Corticarina.cavicollis	Pr(Dev)	1	1	0.445	0.634	1
Bisnius..1	Pr(Dev)	1	1	0.6	0.958	1
Curculionidae..3	Pr(Dev)	1	1	0.685	0.998	1
Gryllus	Pr(Dev)	1	1	0.93	0.551	0.075
Anthicidae..1	Pr(Dev)	1	1	0.944	1	1
Hippodamia..1	Pr(Dev)	1	1	0.965	1	0.995
Xyleborina..1	Pr(Dev)	1	1	0.993	0.999	1
Thomicidae	Pr(Dev)	1	1	0.993	1	1
Dicaelus.laevipennis	Pr(Dev)	1	1	0.994	1	1
Carabidae..1.MP5	Pr(Dev)	0.667	1	0.999	0.999	1
Nicrophorus..1	Pr(Dev)	1	1	0.999	1	1
Castianeria.occidens	Pr(Dev)	1	1	0.999	1	1
Halictidae..1	Pr(Dev)	1	1	0.999	1	1
Ichnuemonidae..1	Pr(Dev)	1	1	0.999	1	1
Methocha..1	Pr(Dev)	1	1	0.999	1	1
Erythraeidae	Pr(Dev)	0.274	1	1	1	0.846
Scolopendra.polymorpha	Pr(Dev)	1	1	1	1	0.933
Salticidae	Pr(Dev)	1	1	1	1	0.973
Geocoris	Pr(Dev)	1	1	1	0.997	0.997
Micaria	Pr(Dev)	1	1	1	0.918	0.998
Scraptidae..1	Pr(Dev)	1	1	1	0.99	0.998
Diplotaxis	Pr(Dev)	0.992	1	1	1	0.998
Armadillidium.vulgare	Pr(Dev)	1	1	1	0.325	1
Eusattus.reticulatus	Pr(Dev)	0.208	1	1	0.549	1
Stenomorpha.obovata	Pr(Dev)	0.93	1	1	0.7	1
Pompilidae	Pr(Dev)	1	1	1	0.776	1
Chrysomelidae..1	Pr(Dev)	0.391	1	1	0.916	1
Chrysomeidae..2	Pr(Dev)	1	1	1	0.993	1
Eleodes.caudiferus	Pr(Dev)	0.743	1	1	0.998	1
Caeculidae	Pr(Dev)	0.332	1	1	0.999	1
Selenophorus.aeneopiceus	Pr(Dev)	0.929	1	1	0.999	1
Ctenisodes..1	Pr(Dev)	0.966	1	1	0.999	1
Pholcus	Pr(Dev)	0.056	1	1	1	1
Eleodes.longicollis	Pr(Dev)	0.167	1	1	1	1
Sphaeropthalma	Pr(Dev)	0.332	1	1	1	1
Cesonia.bilineata	Pr(Dev)	0.371	1	1	1	1
Otiorhynchus.ovatus	Pr(Dev)	0.667	1	1	1	1
Cryptophagus..1	Pr(Dev)	0.864	1	1	1	1
Blapstinus..1	Pr(Dev)	0.962	1	1	1	1
Embaphion.contusum	Pr(Dev)	0.965	1	1	1	1
Metachroma..1	Pr(Dev)	0.976	1	1	1	1
Trogloderus..1	Pr(Dev)	0.987	1	1	1	1
Miscophus..1	Pr(Dev)	0.987	1	1	1	1
Coccinellidae..1	Pr(Dev)	0.987	1	1	1	1
Curculionidae..4	Pr(Dev)	0.988	1	1	1	1
Neonemobius.mormonius	Pr(Dev)	0.99	1	1	1	1
Chyphotidae..1	Pr(Dev)	0.99	1	1	1	1
Aufeius.impressicollis	Pr(Dev)	0.99	1	1	1	1
Dasymutilla..1	Pr(Dev)	0.992	1	1	1	1
Epicauta..1	Pr(Dev)	0.992	1	1	1	1
Curculionidae..2	Pr(Dev)	0.992	1	1	1	1
Sericoderus..1	Pr(Dev)	0.998	1	1	1	1
Silphidae..1	Pr(Dev)	0.999	1	1	1	1
Gnaphoside	Pr(Dev)	0.999	1	1	1	1
Histeridae..1	Pr(Dev)	0.999	1	1	1	1
Pseudoscropion	Pr(Dev)	1	1	1	1	1
Euryopis..1	Pr(Dev)	1	1	1	1	1
Bembidion..1	Pr(Dev)	1	1	1	1	1
Melanotus..1	Pr(Dev)	1	1	1	1	1
Melyridae..1	Pr(Dev)	1	1	1	1	1
Staphylinidae.2	Pr(Dev)	1	1	1	1	1
Nisoscolopocerus.apiculatus	Pr(Dev)	1	1	1	1	1
Glyphuroplata..1	Pr(Dev)	1	1	1	1	1
Curculionidae..5	Pr(Dev)	1	1	1	1	1
Pasimachus.californicus.1	Dev	38.0494	-4.54838e-05	1.70507	0.0843492	-0.0119114
Chrysomelidae..1.1	Dev	7.71504	9.92485e-05	-0.00492939	4.63912	0
Metachroma..1.1	Dev	3.83576	0.000252166	-0.0408097	2.27988	-0.0673233
Chyphotidae..1.1	Dev	3.73946	0.00027742	0.00657819	2.15782	0.0517807
Curculionidae..4.1	Dev	3.73946	0.00027742	0.00657819	2.15782	0.0517807
Trogloderus..1.1	Dev	3.73946	0.00027742	0.00657819	0.91473	0.0625526
Coccinellidae..1.1	Dev	3.73946	0.00027742	0.00657819	0.91473	0.0625526
Miscophus..1.1	Dev	3.73946	0.00027742	0.00657819	0.91473	0.0625526
Julida.1	Dev	27.2935	0.000325025	0.754249	6.8563	25.1909
Chaenius.tomentosus.1	Dev	19.6342	0.000393229	0.492281	0.00567319	0.64213
Armadillidium.vulgare.1	Dev	0.249671	0.000421059	3.18239	8.18239	0.369186
Eleodes.longicollis.1	Dev	11.6489	0.00059485	0.0588872	1.79768	0.0238248
Dasymutilla..1.1	Dev	3.70267	0.000987313	0.0204274	0.928023	0.0997161
Epicauta..1.1	Dev	3.70267	0.000987313	0.0204274	0.928023	0.0997161
Curculionidae..2.1	Dev	3.70267	0.000987313	0.0204274	0.928023	0.0997161
Neonemobius.mormonius.1	Dev	3.70267	0.000987313	0.0204274	0.928023	0.0997161
Aufeius.impressicollis.1	Dev	3.70267	0.000987313	0.0204274	0.928023	0.0997161
Cesonia.bilineata.1	Dev	7.82419	0.00107093	-0.00689941	1.90322	0.0457254
Eusattus.reticulatus.1	Dev	11.2192	0.0015761	0.0886809	6.84813	0.355618
Cryptophagus..1.1	Dev	5.71148	0.00497595	0.0647395	1.17139	-1.55599e-05
Salticidae.1	Dev	1.51561	0.00526055	2.94033	0.101519	3.61593
Microtrombidiidae.1	Dev	25.5418	0.00543092	0.101313	10.7386	0.000481768
Hippodamia..1.1	Dev	0.25131	0.0102199	5.35004	2.25279	2.75824
Geocoris.1	Dev	0.445108	0.0136758	6.10708e-07	3.48028	2.65243
Eleodes.obscurus.1	Dev	7.15509	0.0148037	36.8045	0.683264	0.203012
Xyleborina..1.1	Dev	0.508362	0.0369136	4.14841	2.38819	1.47486
Thomicidae.1	Dev	0.00115151	0.039649	4.24461	2.28745	0.624186
Eremobatidae.1	Dev	10.2691	0.0796065	3.81991	0.0679973	13.2368
Caeculidae.1	Dev	8.75936	0.0799789	2.45198	2.42384	0.734362
Micaria.1	Dev	0.0269687	0.154883	1.04875	4.60565	2.20711
Gnaphoside.1	Dev	2.75832	0.162715	0.604134	0.516857	0.891192
Stenopelmatus.1	Dev	0.0590766	0.214982	8.87659	2.59454	0.602807
Selenophorus.aeneopiceus.1	Dev	5.0555	0.31562	1.04861	2.33864	0.0761745
Pseudoscropion.1	Dev	0.0459526	0.334595	2.56953	0.618466	1.02278
Blapstinus..1.1	Dev	4.3255	0.431521	1.55155	2.30289	0.0140134
Sericoderus..1.1	Dev	3.38954	0.435737	1.53653	1.58311	0.286827
Silphidae..1.1	Dev	3.0977	0.448577	1.71287	1.36066	0.273328
Histeridae..1.1	Dev	3.0977	0.448577	1.71287	1.36066	0.273328
Embaphion.contusum.1	Dev	4.2108	0.457571	1.99245	0.0243959	0.0366699
Ctenisodes..1.1	Dev	4.19949	0.460177	2.04238	2.3855	0.0823484
Pholcus.1	Dev	15.7872	0.547786	0.339596	0.262381	0.32299
Oribatida..3.1	Dev	1.59485	0.552314	0.0194685	14.1978	21.5445
Microcoryphia.1	Dev	8.58306	0.629736	15.9035	9.86357	0.00532375
Scraptidae..1.1	Dev	0.926503	0.670456	2.97551	3.84991	1.74694
Diplotaxis.1	Dev	3.65978	0.704484	0.00572682	1.55461	1.93844
Erythraeidae.1	Dev	10.0294	0.718988	1.98254	0.203316	5.32685
Araneae.1	Dev	3.45761	0.774888	0.343603	0.0371142	13.5699
Carabidae..1.MP5.1	Dev	6.1954	0.897534	3.67659	2.74369	0.336885
Staphylinidae.2.1	Dev	1.17365	0.910007	0.767354	0.144788	0.0887692
Anthicidae..1.1	Dev	0.309401	0.919284	5.49201	0.0331131	0.134922
Eleodes.caudiferus.1	Dev	5.7195	1.0193	0.0376773	3.15861	0.000168722
Methocha..1.1	Dev	0.524296	1.11944	3.69486	1.37856	0.189643
Otiorhynchus.ovatus.1	Dev	6.1954	1.12114	2.13018	1.37265	0.00171939
Bembidion..1.1	Dev	0.0786369	1.15274	3.52638	2.26223	0.230756
Stenomorpha.obovata.1	Dev	5.01565	1.15524	0.00784598	6.01881	4.75625e-05
Nicrophorus..1.1	Dev	0.0281623	1.25027	3.67493	1.34041	0.150114
Castianeria.occidens.1	Dev	0.0281623	1.25027	3.67493	1.34041	0.150114
Ichnuemonidae..1.1	Dev	0.0281623	1.25027	3.67493	1.40142	0.1326
Halictidae..1.1	Dev	0.0281623	1.25027	3.67493	1.40142	0.1326
Alydidae..1.1	Dev	1.53317	1.33002	19.3897	6.9308	0.0346314
Corticarina.cavicollis.1	Dev	0.00460919	1.52582	8.3856	6.32623	0.630613
Dicaelus.laevipennis.1	Dev	0.0418435	1.58551	3.98595	1.16254	0.0194935
Gryllus.1	Dev	1.99364	1.77436	5.54841	6.80376	11.6539
Anystidae.1	Dev	24.3617	1.84763	1.84381	0.0537177	0.00468323
Glyphuroplata..1.1	Dev	0.256422	1.87939	3.50023	0.734649	0.00384343
Thalycra.1	Dev	2.14522	1.89631	20.1566	1.50697	0.108585
Chrysomeidae..2.1	Dev	0.37789	2.04271	0.980697	3.66418	0.0001592
Melanotus..1.1	Dev	1.33657	2.08768	0.846589	0.00164704	0.00024846
Nisoscolopocerus.apiculatus.1	Dev	0.524296	2.11075	2.74668	1.51332	0.0371845
Bisnius..1.1	Dev	0.157274	2.30562	7.65049	4.22911	0.293515
Pompilidae.1	Dev	1.50738	2.37994	1.08608	5.54395	0.00020431
Scolopendra.polymorpha.1	Dev	0.0408502	2.44268	1.61235	0.524882	4.57757
Curculionidae..3.1	Dev	0.726403	2.47198	7.33228	3.40204	0.72363
Melyridae..1.1	Dev	0.0281623	2.54594	2.49546	1.38768	0.0547081
Curculionidae..5.1	Dev	0.0281623	2.54594	2.49546	1.35788	0.0665737
Euryopis..1.1	Dev	0.0281623	2.54594	2.49546	1.35788	0.0665737
Sphaeropthalma.1	Dev	8.36338	2.63156	0.0734821	0.363163	1.05694
Synuchus.dubius.1	Dev	43.972	2.94374	0.882482	20.5102	11.8133
Pagasa..1.1	Dev	0.0786369	2.99124	1.64138	1.47424	0.00155143
Chaetocnema..1.1	Dev	0.0786369	2.99124	1.64138	1.29536	0.00182129
Elateridae..1.1	Dev	0.0786369	2.99124	1.64138	1.29536	0.00182129
Ceuthophilus.lamellipes.1	Dev	0.956795	3.04537	13.5977	0.870276	4.5877
Aphididae.1	Dev	9.1301	3.1264	15.0891	4.50317	3.13886
Pentatomidae.1	Dev	0.0914078	3.18842	1.00413	0.0339564	7.10506e-09
Tibellus.oblongus.1	Dev	0.14668	3.29595	1.2353	0.0350817	-6.65633e-07
Alydidae.2.1	Dev	0.14668	3.29595	1.2353	0.0350817	-6.65633e-07
Bethylidae.1	Dev	0.787426	3.3093	1.07284	1.29398	0.347432
Sminthuridae.1	Dev	12.3655	3.3461	4.29549	8.03706	0.115733
Carabus.taedatus.1	Dev	4.61033	3.44082	2.45929	1.01444	0.00104355
Dryinidae..1.1	Dev	1.3558	3.49258	0.0482061	4.23989	5.95227e-05
Ptilidae.1	Dev	31.9395	3.55132	3.11485	13.0061	0.0639957
Leiodidae.1	Dev	6.87116	3.62995	1.14301	0.00363837	0.145171
Pseudachorutes.1	Dev	0.360466	3.79478	2.24163	0.949999	0.0097983
Eleodes.rileyi.1	Dev	22.7173	4.05726	12.6168	5.78829	0.448854
Notoxus..1.1	Dev	1.42882	4.10328	29.0181	14.8266	0.063114
Embaphion.glabrum.1	Dev	0.567164	4.39808	6.31976	0.00031793	0.000417008
Emblethis.vicarius.1	Dev	22.0802	4.44001	5.95755	1.22771	9.18273e-05
Carpophilus.discoideus.1	Dev	2.13592	4.63442	6.62928	0.871117	0.237818
Ceuthophilus.fossor.1	Dev	13.8473	4.73591	12.2516	0.00644614	0.453977
Sisamnes..1.1	Dev	0.185548	4.88117	2.70092	0.710196	1.14501e-05
Harpalus.1	Dev	1.42892	4.89494	3.50254	12.6589	2.30785
Ceuthophilus..1.1	Dev	12.0282	5.00477	23.2693	0.215508	0.338038
Lycosidae.1	Dev	7.31382	5.13483	31.2412	3.81598	1.46778
Ophiliones.1	Dev	14.6584	5.43432	0.600141	0.877242	0.938988
Harpalus.amputatus.1	Dev	0.267794	5.49345	12.2936	1.08292	0.0309844
Zealotus.1	Dev	1.72522	5.65107	4.02866	3.96387	1.61401
Curculionidae..1.1	Dev	0.157274	5.98285	3.9176	3.06298	0.00246357
Eleodes.pimelioides.1	Dev	0.998762	6.18068	12.5697	2.75335	0.00688919
Oribatida..1.1	Dev	0.259527	6.25761	7.0475	6.60867	4.78715
Staphylinidae.1.1	Dev	2.026	6.41087	2.4737	0.0337711	0.0386307
Liposcelis.1	Dev	1.91387	6.67882	4.47643	1.18469	0.174172
Oribatida..2.1	Dev	0.359669	7.14863	0.411969	7.33878	1.73435
Cicadellidae.1	Dev	3.21111	7.64711	8.90371	0.521737	0.854245
Eleodes.extricatus.1	Dev	5.36841	8.43559	2.77524	0.358776	0.969559
Rhyparochromidae..1.1	Dev	4.1852	10.0065	9.73587	9.19079	0.0823011
Slaterobius.insignis.1	Dev	0.00118754	11.8728	0.0193439	0.00149934	2.05416
Eleodes.hispilabris.1	Dev	11.8383	12.564	0.0471127	1.47734	5.30172
Coelocnemis.magna.1	Dev	0.312526	13.8902	1.52756	6.14127	7.38693e-06
Pterostichus.protractus.1	Dev	43.1897	15.6855	0.292567	0.951521	0.00743044
Epuraea.1	Dev	2.08012	16.4938	1.24561	1.15108	7.27562e-05
Bdellidae.1	Dev	1.39329	18.643	0.321672	10.0447	0.659242
Staphylinidae.3	Dev	83.0894	20.2996	10.1538	6.33086	1.24049
Acrididae.1	Dev	0.351768	26.7316	0.774059	2.70241	3.06799
